# Supplementary material for: The Association Between Dietary Iron, the SNP of the JAZF1 rs864745, and Glucose Metabolism in a Chinese Population
Source: Nutrients. 2024 Nov 8;16(22):3831. doi: 10.3390/nu16223831 (PMC11597416; doi:10.3390/nu16223831)
Supplement: Supplementary file 1 [file nutrients-16-03831-s001.zip]

Archive with 1 entries (1 files):
- nutrients-3277226-supplementary.pdf
